# Supplementary material for: Genome-Wide Identification of the HSF Genes in Sweet Potato and Functional Role of IbHSF22 in Anthocyanin Accumulation and Salt Stress Tolerance
Source: Plants (Basel). 2026 Jan 12;15(2):236. doi: 10.3390/plants15020236 (PMC12845187; doi:10.3390/plants15020236)
Supplement: Supplementary file 1 [file plants-15-00236-s001.zip]

Archive with 1 entries (1 files):
- plants-4060016-supplementary.xlsx
