# Supplementary material for: Genome-Wide Identification of the HSF Genes in Sweet Potato and Functional Role of IbHSF22 in Anthocyanin Accumulation and Salt Stress Tolerance
Source: Plants (Basel). 2026 Jan 12;15(2):236. doi: 10.3390/plants15020236 (PMC12845187; doi:10.3390/plants15020236)
Supplement: Supplementary file 1 [file plants-15-00236-s001.zip › plants-4060016-supplementary.xlsx]

## Sheet: Table S1
Gene ID	Locus1	CDS Length	Protein	pI	Mw (kDa)	GRAVY	Predicted Subcellular
		(bp)	Length (aa)				Localization
IbHSF1	g836	1650	549	5.32	61.12	-0.446	nucleus
IbHSF2	g1109	1005	334	6.87	37.32	-0.887	nucleus
IbHSF3	g5359	1221	406	6.18	46.22	-0.641	nucleus
IbHSF4	g7918	300	99	5.04	10.88	-0.11	Chloroplast
IbHSF5	g7919	1236	411	5.68	45.96	-0.878	nucleus
IbHSF6	g12687	1335	444	4.69	50.21	-0.637	nucleus
IbHSF7	g13267	1059	352	5.2	40.36	-0.834	nucleus
IbHSF8	g15915	966	321	4.95	35.25	-0.524	nucleus
IbHSF9	g16110	882	293	4.91	32.56	-0.534	nucleus
IbHSF10	g19755	1134	377	6.26	43.15	-0.675	nucleus
IbHSF11	g20568	903	300	8.57	32.67	-0.507	nucleus
IbHSF12	g20733	1923	640	8.56	71.24	-0.443	nucleus
IbHSF13	g24845	732	243	5.23	27.73	-0.883	nucleus
IbHSF14	g25827	1119	372	5.05	41.43	-0.578	nucleus
IbHSF15	g27123	333	110	4.97	11.61	-0.075	cytoplasm
IbHSF16	g29917	786	261	7.69	29.39	-0.826	nucleus
IbHSF17	g30706	1347	448	5.5	50.56	-0.796	nucleus
IbHSF18	g30770	1278	425	5.13	48.11	-0.805	nucleus
IbHSF19	g34478	936	311	6.38	36.07	-0.911	nucleus
IbHSF20	g34696	1326	441	5.48	49.91	-0.618	nucleus
IbHSF21	g37621	1056	351	4.89	40.11	-0.851	nucleus
IbHSF22	g38186	909	302	5.82	33.53	-0.63	nucleus
IbHSF23	g41380	642	213	9.49	24.48	-0.71	nucleus
IbHSF24	g41892	837	278	7.2	30.34	-0.462	nucleus
IbHSF25	g43726	834	277	4.27	30.85	-0.621	nucleus
IbHSF26	g45094	1224	407	5.36	46.06	-0.631	nucleus
IbHSF27	g46008	207	68	3.85	7.16	-0.391	Chloroplast
IbHSF28	g46010	957	318	5.06	36.7	-0.76	nucleus
IbHSF29	g46038	1134	377	5.63	42.89	-0.824	nucleus
IbHSF30	g46039	963	320	5.05	36.81	-0.763	nucleus
IbHSF31	g46299	633	210	5.64	23.21	-0.757	nucleus
IbHSF32	g54532	996	331	5.63	37.06	-0.576	nucleus
IbHSF33	g54639	981	326	6.05	37.49	-0.689	nucleus
IbHSF34	g55773	303	100	4.06	10.37	-0.395	nucleus
IbHSF35	g55807	1602	533	4.78	59.11	-0.58	nucleus
IbHSF36	g55903	1335	444	4.79	49.15	-0.638	nucleus
IbHSF37	g59167	672	223	10.04	25.77	-0.818	nucleus
IbHSF38	g59235	888	295	5.38	33.96	-0.783	nucleus
IbHSF39	g59236	948	315	5.44	35.91	-0.652	nucleus
IbHSF40	g60401	1041	346	7.75	38.64	-0.441	nucleus
1 Locus IDs were obtained from the Ipomoea Genome Hub (https://www.ipomoea-genome.org, accessed on 2 December 2023).

## Sheet: Table S2
IbHSF			AtHSF
g836.t1	IbHSF1		AT1G32330.1	AtHSFA1D
g1109.t1	IbHSF2		AT1G46264.1	AtHSFB4
g5359.t1	IbHSF3		AT1G67970.1	AtHSFA8
g7918.t1	IbHSF4		AT2G26150.1	AtHSFA2
g7919.t1	IbHSF5		AT2G41690.1	AtHSFB3
g12687.t1	IbHSF6		AT3G02990.1	AtHSFA1E
g13267.t1	IbHSF7		AT3G22830.1	AtHSFA6B
g15915.t1	IbHSF8		AT3G24520.1	AtHSFC1
g16110.t1	IbHSF9		AT3G51910.1	AtHSFA7A
g19755.t1	IbHSF10		AT3G63350.1	AtHSFA7B
g20568.t1	IbHSF11		AT4G11660.1	AtHSFB2B
g20733.t1	IbHSF12		AT4G13980.1	AtHSFA5
g24845.t1	IbHSF13		AT4G17750.1	AtHSFA1A
g25827.t1	IbHSF14		AT4G18880.1	AtHSFA4A
g27123.t1	IbHSF15		AT4G36990.1	AtHSFB1
g29917.t1	IbHSF16		AT5G03720.1	AtHSFA3
g30706.t1	IbHSF17		AT5G16820.1	AtHSFA1B
g30770.t1	IbHSF18		AT5G43840.1	AtHSFA6A
g34478.t1	IbHSF19		AT5G45710.1	AtHSFA4C
g34696.t1	IbHSF20		AT5G54070.1	AtHSFA9
g37621.t1	IbHSF21		AT5G62020.1	AtHSFB2A
g38186.t1	IbHSF22
g41380.t1	IbHSF23
g41892.t1	IbHSF24
g43726.t1	IbHSF25
g45094.t1	IbHSF26
g46008.t1	IbHSF27
g46010.t1	IbHSF28
g46038.t1	IbHSF29
g46039.t1	IbHSF30
g46299.t1	IbHSF31
g54532.t1	IbHSF32
g54639.t1	IbHSF33
g55773.t1	IbHSF34
g55807.t1	IbHSF35
g55903.t1	IbHSF36
g59167.t1	IbHSF37
g59235.t1	IbHSF38
g59236.t1	IbHSF39
g60401.t1	IbHSF40

## Sheet: Table S3
IbHSF22	IbHSF22-F	GGTTGAGCAAAGCGGAGAGA
	IbHSF22-R	TGCGGTCCCATCTTCATTCC
NtActin	Actin- fw	AATGGAACTGGAATGGTCAAGGC
	Actin- rv	TGCCAGATCTTCTCCATGTCATCCCA
NtCHS	CHS- fw	TTGTTCGAGCTTGTCTCTGC
	CHS- rv	AGCCCAGGAACATCTTTGAG
NtCHI	CHI- fw	GTCAGGCCATTGAAAAGCTC
	CHI- rv	CTAATCGTCAATGCCCCAAC
NtF3H	F3H- fw	CAAGGCATGTGTGGATATGG
	F3H- rv	TGTGTCGTTTCAGTCCAAGG
NtDFR	DFR- fw	AACCAACAGTCAGGGGAATG
	DFR- rv	TTGGACATCGACAGTTCCAG
NtANS	ANS- fw	TGGCGTTGAAGCTCATACTG
	ANS- rv	GGAATTAGGCACACACTTTGC
NtUFGT	UFGT- fw	GAGTGCATTGGATGCCTTTT
	UFGT- rv	CCAGCTCCATTAGGTCCTTG
NtAN2	AN2- fw	GAAGAAAGGTGCATGGACTG
	AN2- rv	TCTGCAGCTCTTTCTGCATC
NtAN1a	AN1a- fw	ACCATTCTCGAACACCGAAG
	AN1a- rv	TGCTAGGGCACAATGTGAAG
NtAN1b	AN1b- fw	CTTGAACACTTCTCAAACCGA
	AN1b- rv	TGCTAGGGCACAATGTGAAG
NtSOD1	NtSOD1-F	AGCAACTCCACGGCTTCC
	NtSOD1-R	CAATTTGGCGACGGTAGG
NtCAT1	NtCAT1-F	AGGTACCGCTCATTCACACC
	NtCAT1-R	AAGCAAGCTTTTGACCCAGA
NtPOD2	NtPOD2-F	CGTTTGAGTCATTTGAGCCT
	NtPOD2-R	TGCCGATGGAGATAATGGTT
NtCCS1	NtCCS1-F	TCCATTTCCTCTTCCTCCTC
	NtCCS1-R	CTGTCAGTAACTCAGGCAAG
NtSOD2	NtSOD2-F	TTGTTATTCTCAATCGCTGC
	NtSOD2-R	GTGACAACGCCCTCAACATT
NtP5CS	NtP5CS-F	GTGCTGTAGGAGTTGGTCGT
	NtP5CS-R	GAGTTTACTGTGTCATTGAGTTGTC
NtNCED1	NtNCED1-F	AAATGGCTCCGCAAGTTACG
	NtNCED1-R	AGCCTTGCAATTCCCGAGTG
NtERD10C	NtERD10C-F	GGAAGAAGAGAAGGCGGGTGA
	NtERD10C-R	GGTCTTTGAGTGATATCCTGGTA
NtNHX2	NtNHX2-F	GTGGGCTGGACTTATGCGAG
	NtNHX2-R	ATGAAGGATTTTGGGGTCGT

## Sheet: Table S4
Orthologous HSF genes between sweetpotato and other plants
Gene ID of I. triloba and trifida	Gene ID of sweetpotato	Gene ID of tomato and pepper	Gene ID of sweetpotato	Gene ID of cabbage and Brassica oleracea	Gene ID of sweetpotato	Gene ID of Arabidopsis	Gene ID of sweetpotato
Itb--transcript:itb01g33430.t1	Ib--g1109.t1	Sl--transcript:Solyc02g090820.3.1	Ib--g1109.t1	Brap--rna-XM_009140520.2	Ib--g1109.t1	AT2G41690.1	Ib--g24845.t1
Itb--transcript:itb12g27400.t1	Ib--g836.t1	Sl--transcript:Solyc03g097120.3.1	Ib--g836.t1	Brap--rna-XM_033274204.1	Ib--g836.t1	AT3G02990.1	Ib--g836.t1
Itb--transcript:itb03g03230.t1	Ib--g1109.t1	Sl--transcript:Solyc06g072750.3.1	Ib--g836.t1	Brap--rna-XM_009140520.2	Ib--g41892.t1	AT3G22830.1	Ib--g5359.t1
Itb--transcript:itb05g20970.t2	Ib--g836.t1	Sl--transcript:Solyc03g026020.3.1	Ib--g38186.t1	Brap--rna-XM_009134035.3	Ib--g54639.t1	AT3G63350.1	Ib--g5359.t1
Itb--transcript:itb06g21590.t1	Ib--g1109.t1	Sl--transcript:Solyc08g080540.3.1	Ib--g38186.t1	Brap--rna-XM_009132687.3	Ib--g55807.t1	AT3G22830.1	Ib--g13267.t1
Itb--transcript:itb12g25610.t2	Ib--g38186.t1	Sl--transcript:Solyc02g078340.3.1	Ib--g46299.t1	Brap--rna-XM_009110384.3	Ib--g5359.t1	AT3G63350.1	Ib--g13267.t1
Itb--transcript:itb13g04970.t3	Ib--g38186.t1	Sl--transcript:Solyc02g072060.2.1	Ib--g46010.t1	Brap--rna-XM_009110384.3	Ib--g13267.t1	AT3G02990.1	Ib--g20733.t1
Itb--transcript:itb08g00370.t1	Ib--g38186.t1	Sl--transcript:Solyc02g072000.3.1	Ib--g46038.t1	Brap--rna-XM_033274204.1	Ib--g20733.t1	AT4G36990.1	Ib--g1109.t1
Itb--transcript:itb01g08370.t1	Ib--g43726.t1	Sl--transcript:Solyc02g072060.2.1	Ib--g46039.t1	Brap--rna-XM_009140520.2	Ib--g29917.t1	AT4G11660.1	Ib--g38186.t1
Itb--transcript:itb01g06680.t2	Ib--g46038.t1	Sl--transcript:Solyc08g062960.3.1	Ib--g43726.t1	Brap--rna-XM_009134035.3	Ib--g34696.t1	AT4G18880.1	Ib--g54639.t1
Itb--transcript:itb01g33430.t1	Ib--g41892.t1	Sl--transcript:Solyc07g055710.3.1	Ib--g54639.t1	Brap--rna-XM_009134035.3	Ib--g37621.t1	AT4G17750.1	Ib--g55807.t1
Itb--transcript:itb01g05380.t1	Ib--g46299.t1	Sl--transcript:Solyc02g078340.3.1	Ib--g59167.t1	Brap--rna-XM_009131941.3	Ib--g20568.t1	AT4G13980.1	Ib--g7918.t1
Itb--transcript:itb01g06680.t2	Ib--g46008.t1	Sl--transcript:Solyc02g079180.1.1	Ib--g59235.t1	Brap--rna-XM_009140221.3	Ib--g1109.t1	AT4G36990.1	Ib--g29917.t1
Itb--transcript:itb01g06670.t1	Ib--g46010.t1	Sl--transcript:Solyc08g076590.3.1	Ib--g55807.t1	Brap--rna-XM_009135996.3	Ib--g38186.t1	AT4G18880.1	Ib--g34696.t1
Itb--transcript:itb01g06670.t1	Ib--g46039.t1	Sl--transcript:Solyc04g078770.3.1	Ib--g60401.t1	Brap--rna-XM_009137581.3	Ib--g5359.t1	AT4G18880.1	Ib--g37621.t1
Itb--transcript:itb01g33430.t1	Ib--g41380.t1	Sl--transcript:Solyc12g098520.2.1	Ib--g7919.t1	Brap--rna-XM_009137581.3	Ib--g13267.t1	AT5G16820.2	Ib--g836.t1
Itb--transcript:itb06g21590.t1	Ib--g41892.t1	Sl--transcript:Solyc09g065660.3.1	Ib--g5359.t1	Brap--rna-XM_009133317.3	Ib--g20733.t1	AT5G54070.1	Ib--g59235.t1
Itb--transcript:itb09g07250.t1	Ib--g46299.t1	Sl--transcript:Solyc09g082670.3.1	Ib--g5359.t1	Brap--rna-XM_009135258.3	Ib--g24845.t1	AT5G62020.1	Ib--g20568.t1
Itb--transcript:itb10g03250.t1	Ib--g54639.t1	Sl--transcript:Solyc03g026020.3.1	Ib--g15915.t1	Brap--rna-XM_009138720.3	Ib--g34696.t1	AT5G16820.2	Ib--g20733.t1
Itb--transcript:itb11g03840.t1	Ib--g54639.t1	Sl--transcript:Solyc06g053960.3.1	Ib--g13267.t1	Brap--rna-XM_009141324.3	Ib--g7918.t1	AT5G45710.1	Ib--g37621.t1
Itb--transcript:itb02g08970.t1	Ib--g54639.t1	Sl--transcript:Solyc08g080540.3.1	Ib--g15915.t1	Brap--rna-XM_033292349.1	Ib--g836.t1	AT5G45710.1	Ib--g34696.t1
Itb--transcript:itb02g08970.t1	Ib--g54532.t1	Sl--transcript:Solyc09g082670.3.1	Ib--g13267.t1	Brap--rna-XM_009147011.3	Ib--g5359.t1
Itb--transcript:itb01g05380.t1	Ib--g59167.t1	Sl--transcript:Solyc03g097110.3.1	Ib--g20733.t1	Brap--rna-XM_009147011.3	Ib--g13267.t1
Itb--transcript:itb10g20580.t1	Ib--g59235.t1	Sl--transcript:Solyc03g026020.3.1	Ib--g20568.t1	Brap--rna-XM_033292349.1	Ib--g20733.t1
Itb--transcript:itb09g07250.t1	Ib--g59167.t1	Sl--transcript:Solyc06g072750.3.1	Ib--g20733.t1	Brap--rna-XM_009153074.3	Ib--g20568.t1
Itb--transcript:itb09g06590.t1	Ib--g59235.t1	Sl--transcript:Solyc10g079380.2.1	Ib--g24845.t1	Brap--rna-XM_009109194.3	Ib--g41892.t1
Itb--transcript:itb09g06580.t1	Ib--g59236.t1	Sl--transcript:Solyc04g016000.3.1	Ib--g24845.t1	Brap--rna-XM_009126547.3	Ib--g38186.t1
Itb--transcript:itb09g28590.t3	Ib--g55773.t1	Sl--transcript:Solyc02g090820.3.1	Ib--g29917.t1	Brap--rna-XM_009123193.3	Ib--g836.t1
Itb--transcript:itb01g33430.t1	Ib--g60401.t1	Sl--transcript:Solyc07g040680.3.1	Ib--g25827.t1	Brap--rna-XM_009121549.3	Ib--g41892.t1
Itb--transcript:itb06g21590.t1	Ib--g60401.t1	Sl--transcript:Solyc02g072000.3.1	Ib--g37621.t1	Brap--rna-XM_009123186.2	Ib--g20733.t1
Itb--transcript:itb04g25080.t1	Ib--g5359.t1	Sl--transcript:Solyc02g079180.1.1	Ib--g34478.t1	Brao--transcript:Bo1g005040.1	Ib--g1109.t1
Itb--transcript:itb04g11380.t1	Ib--g7918.t1	Sl--transcript:Solyc02g072000.3.1	Ib--g34696.t1	Brao--transcript:Bo1g155010.1	Ib--g836.t1
Itb--transcript:itb14g00370.t2	Ib--g12687.t1	Sl--transcript:Solyc03g006000.3.1	Ib--g37621.t1	Brao--transcript:Bo1g020010.1	Ib--g54639.t1
Itb--transcript:itb13g23710.t1	Ib--g13267.t1	Sl--transcript:Solyc03g006000.3.1	Ib--g34696.t1	Brao--transcript:Bo1g017810.1	Ib--g55807.t1
Itb--transcript:itb13g03790.t1	Ib--g16110.t1	Ca--transcript:PHT92471	Ib--g38186.t1	Brao--transcript:Bo1g103760.1	Ib--g5359.t1
Itb--transcript:itb13g04970.t3	Ib--g15915.t1	Ca--transcript:PHT93028	Ib--g55807.t1	Brao--transcript:Bo1g103760.1	Ib--g13267.t1
Itb--transcript:itb12g25610.t2	Ib--g20568.t1	Ca--transcript:PHT92471	Ib--g15915.t1	Brao--transcript:Bo1g005040.1	Ib--g29917.t1
Itb--transcript:itb12g27390.t1	Ib--g20733.t1	Ca--transcript:PHT92471	Ib--g20568.t1	Brao--transcript:Bo1g020010.1	Ib--g34696.t1
Itb--transcript:itb03g25630.t1	Ib--g20733.t1	Ca--transcript:PHT71484	Ib--g24845.t1	Brao--transcript:Bo1g020010.1	Ib--g37621.t1
Itb--transcript:itb05g20970.t2	Ib--g20733.t1	Ca--transcript:PHT66864	Ib--g7919.t1	Brao--transcript:Bo2g161820.1	Ib--g20568.t1
Itb--transcript:itb08g00370.t1	Ib--g20568.t1	Ca--transcript:PHT90522	Ib--g46299.t1	Brao--transcript:Bo3g045370.1	Ib--g38186.t1
Itb--transcript:itb15g03840.t1	Ib--g24845.t1	Ca--transcript:PHT90289	Ib--g46010.t1	Brao--transcript:Bo3g081420.1	Ib--g5359.t1
Itb--transcript:itb01g33430.t1	Ib--g29917.t1	Ca--transcript:PHT90692	Ib--g59235.t1	Brao--transcript:Bo3g081420.1	Ib--g13267.t1
Itb--transcript:itb01g08370.t1	Ib--g25827.t1	Ca--transcript:PHT90522	Ib--g59167.t1	Brao--transcript:Bo3g012260.1	Ib--g20733.t1
Itb--transcript:itb12g20780.t1	Ib--g25827.t1	Ca--transcript:PHT90692	Ib--g34478.t1	Brao--transcript:Bo3g035750.1	Ib--g24845.t1
Itb--transcript:itb03g18510.t1	Ib--g25827.t1	Ca--transcript:PHT90293	Ib--g34696.t1	Brao--transcript:Bo3g157380.1	Ib--g34696.t1
Itb--transcript:itb03g03230.t1	Ib--g29917.t1	Ca--transcript:PHT90293	Ib--g37621.t1	Brao--transcript:Bo4g128450.1	Ib--g7918.t1
Itb--transcript:itb11g03840.t1	Ib--g30770.t1	Ca--transcript:PHT87687	Ib--g836.t1	Brao--transcript:Bo5g150300.1	Ib--g836.t1
Itb--transcript:itb11g03840.t1	Ib--g30706.t1	Ca--transcript:PHT87687	Ib--g20733.t1	Brao--transcript:Bo5g093470.1	Ib--g13267.t1
Itb--transcript:itb02g08970.t1	Ib--g30706.t1	Ca--transcript:PHT80659	Ib--g24845.t1	Brao--transcript:Bo5g150300.1	Ib--g20733.t1
Itb--transcript:itb02g08970.t1	Ib--g30770.t1	Ca--transcript:PHT79881	Ib--g836.t1	Brao--transcript:Bo6g008100.1	Ib--g60401.t1
Itb--transcript:itb01g06680.t2	Ib--g34696.t1	Ca--transcript:PHT79881	Ib--g20733.t1	Brao--transcript:Bo7g118320.1	Ib--g1109.t1
Itb--transcript:itb01g06680.t2	Ib--g37621.t1	Ca--transcript:PHT76845	Ib--g54532.t1	Brao--transcript:Bo7g118320.1	Ib--g41892.t1
Itb--transcript:itb10g03250.t1	Ib--g34696.t1	Ca--transcript:PHT63215	Ib--g41892.t1	Brao--transcript:Bo7g106320.1	Ib--g54639.t1
Itb--transcript:itb10g19020.t1	Ib--g37621.t1	Ca--transcript:PHT63215	Ib--g60401.t1	Brao--transcript:Bo7g118320.1	Ib--g60401.t1
Itb--transcript:itb10g20580.t1	Ib--g34478.t1	Ca--transcript:PHT61909	Ib--g34696.t1	Brao--transcript:Bo9g161770.1	Ib--g836.t1
Itb--transcript:itb10g19020.t1	Ib--g34696.t1	Ca--transcript:PHT61909	Ib--g37621.t1	Brao--transcript:Bo9g161740.1	Ib--g20733.t1
Itb--transcript:itb10g03250.t1	Ib--g37621.t1
Itb--transcript:itb02g08970.t1	Ib--g34696.t1
Itb--transcript:itb02g08970.t1	Ib--g37621.t1
Itb--transcript:itb09g06590.t1	Ib--g34478.t1
Itf--itf01g33630.t1	Ib--g1109.t1
Itf--itf03g03130.t1	Ib--g1109.t1
Itf--itf05g20360.t1	Ib--g836.t1
Itf--itf05g17780.t1	Ib--g1109.t1
Itf--itf06g22940.t1	Ib--g1109.t1
Itf--itf12g26970.t1	Ib--g836.t1
Itf--itf08g00360.t1	Ib--g38186.t1
Itf--itf12g25210.t1	Ib--g38186.t1
Itf--itf13g03340.t1	Ib--g38186.t1
Itf--itf01g06140.t1	Ib--g46038.t1
Itf--itf01g33630.t1	Ib--g41892.t1
Itf--itf01g04900.t1	Ib--g46299.t1
Itf--itf01g06140.t1	Ib--g46008.t1
Itf--itf01g06130.t1	Ib--g46010.t1
Itf--itf01g19060.t1	Ib--g43726.t1
Itf--itf01g06130.t1	Ib--g46039.t1
Itf--itf06g22940.t1	Ib--g41892.t1
Itf--itf09g06680.t1	Ib--g46299.t1
Itf--itf02g13540.t1	Ib--g54639.t1
Itf--itf02g13540.t1	Ib--g54532.t1
Itf--itf10g03000.t1	Ib--g54639.t1
Itf--itf11g03840.t1	Ib--g54639.t1
Itf--itf01g04900.t1	Ib--g59167.t1
Itf--itf09g06680.t1	Ib--g59167.t1
Itf--itf09g06030.t1	Ib--g59235.t1
Itf--itf09g06020.t1	Ib--g59236.t1
Itf--itf09g25010.t1	Ib--g55773.t1
Itf--itf09g25010.t1	Ib--g55807.t1
Itf--itf10g20500.t1	Ib--g59235.t1
Itf--itf01g33630.t1	Ib--g60401.t1
Itf--itf06g22940.t1	Ib--g60401.t1
Itf--itf04g11040.t1	Ib--g7919.t1
Itf--itf04g25720.t1	Ib--g5359.t1
Itf--itf14g00310.t1	Ib--g12687.t1
Itf--itf13g20160.t1	Ib--g13267.t1
Itf--itf13g02630.t1	Ib--g16110.t1
Itf--itf13g03340.t1	Ib--g15915.t1
Itf--itf03g27440.t1	Ib--g20733.t1
Itf--itf05g20360.t1	Ib--g20733.t1
Itf--itf08g00360.t1	Ib--g20568.t1
Itf--itf12g25210.t1	Ib--g20568.t1
Itf--itf12g26960.t1	Ib--g20733.t1
Itf--itf15g03570.t1	Ib--g24845.t1
Itf--itf03g17770.t1	Ib--g25827.t1
Itf--itf03g03130.t1	Ib--g29917.t1
Itf--itf05g17780.t1	Ib--g29917.t1
Itf--itf12g20490.t1	Ib--g25827.t1
Itf--itf02g13540.t1	Ib--g30706.t1
Itf--itf02g13540.t1	Ib--g30770.t1
Itf--itf11g03840.t1	Ib--g30770.t1
Itf--itf11g03840.t1	Ib--g30706.t1
Itf--itf01g06140.t1	Ib--g34696.t1
Itf--itf01g06140.t1	Ib--g37621.t1
Itf--itf09g06030.t1	Ib--g34478.t1
Itf--itf10g03000.t1	Ib--g34696.t1
Itf--itf10g18660.t1	Ib--g37621.t1
Itf--itf10g20500.t1	Ib--g34478.t1
Itf--itf10g18660.t1	Ib--g34696.t1
Itf--itf10g03000.t1	Ib--g37621.t1
